# Supplementary material for: Do Bells Affect Behaviour and Heart Rate Variability in Grazing Dairy Cows?
Source: PLoS One. 2015 Jun 25;10(6):e0131632. doi: 10.1371/journal.pone.0131632 (PMC4482024; doi:10.1371/journal.pone.0131632)
Supplement: S1 Dataset — (TXT) [file pone.0131632.s001.txt]

name	batch	treatment	day	date	sum head acceleration changes x axis	sum head acceleration changes y axis	sum head acceleration changes z axis	variance head acceleration changes x axis	variance head acceleration changes y axis	variance head acceleration changes z axis	summed leg acceleration changes y axis when standing	duration rumination/24h	duration feeding/24h	number chews/cud	duration lying (min/d)	proportion scans nearest neighbour <2m
Atela	2	functional bell	1	11.07.2012	135708.5	148004.6	146942.5	0.055	0.049	0.049	40.57	298.60	348.60	55.55	640.07	0.91
Atela	2	functional bell	2	12.07.2012	NA	NA	NA	NA	NA	NA	NA	NA	NA	NA	NA	NA
Atela	2	functional bell	3	13.07.2012	135830.1	151781.7	143188.7	0.057	0.058	0.047	51.19	401.40	371.30	65.55	514.08	0.41
Atela	2	no bell	1	24.07.2012	163605.5	182731.4	172527.8	0.067	0.078	0.074	65.81	749.40	692.10	64.48	431.67	0.78
Atela	2	no bell	2	25.07.2012	154515.3	175831.3	160154.2	0.058	0.077	0.070	NA	818.50	691.70	67.17	NA	NA
Atela	2	no bell	3	26.07.2012	158010.1	185665.9	167148.4	0.072	0.094	0.080	50.99	785.80	674.90	62.19	407.73	0.97
Atela	2	silent bell	1	17.07.2012	144216.6	159787.6	142396.7	0.049	0.061	0.053	36.79	576.90	534.80	34.80	469.60	0.72
Atela	2	silent bell	2	18.07.2012	NA	NA	NA	NA	NA	NA	NA	NA	NA	NA	NA	NA
Atela	2	silent bell	3	19.07.2012	134779.0	154100.4	142362.8	0.047	0.054	0.043	70.73	393.80	384.60	70.26	601.58	0.88
Awina	3	functional bell	1	13.08.2012	108057.6	118997.4	104864.2	0.043	0.041	0.033	59.68	576.90	534.80	34.80	480.41	0.63
Awina	3	functional bell	2	14.08.2012	95312.9	104752.3	102485.5	0.034	0.034	0.038	NA	426.70	530.90	40.78	NA	NA
Awina	3	functional bell	3	15.08.2012	109032.1	126938.4	126031.6	0.036	0.040	0.053	67.30	547.10	596.40	42.02	238.94	0.94
Awina	3	no bell	1	31.07.2012	102761.3	114059.7	105589.0	0.046	0.040	0.034	74.07	544.70	457.60	38.37	672.05	0.22
Awina	3	no bell	2	01.08.2012	126381.2	136694.5	122033.0	0.047	0.045	0.047	NA	585.60	661.10	43.04	NA	NA
Awina	3	no bell	3	02.08.2012	115879.7	123071.9	108451.8	0.037	0.037	0.035	51.90	761.00	557.90	41.96	555.11	0.47
Awina	3	silent bell	1	07.08.2012	91445.1	106810.2	86924.8	0.024	0.033	0.024	59.43	587.10	491.40	39.40	592.39	1.00
Awina	3	silent bell	2	08.08.2012	109567.5	124178.3	102038.4	0.029	0.035	0.030	NA	591.00	656.80	41.55	NA	NA
Awina	3	silent bell	3	09.08.2012	95151.6	106210.6	90851.9	0.031	0.027	0.027	54.34	749.40	452.20	47.67	598.72	0.94
Biber	3	functional bell	1	13.08.2012	NA	NA	NA	NA	NA	NA	39.65	570.70	438.80	37.09	310.47	0.41
Biber	3	functional bell	2	14.08.2012	NA	NA	NA	NA	NA	NA	NA	652.00	646.60	43.75	NA	NA
Biber	3	functional bell	3	15.08.2012	NA	NA	NA	NA	NA	NA	58.46	638.60	597.60	43.95	100.69	0.81
Biber	3	no bell	1	31.07.2012	111893.8	148085.7	136815.8	0.042	0.056	0.052	50.20	575.00	599.00	37.78	440.64	0.72
Biber	3	no bell	2	01.08.2012	141230.9	166259.2	140115.7	0.056	0.067	0.052	NA	565.20	645.50	38.44	NA	NA
Biber	3	no bell	3	02.08.2012	113314.8	132399.7	116058.8	0.036	0.043	0.030	28.99	974.90	399.20	41.97	413.50	0.78
Biber	3	silent bell	1	07.08.2012	99873.8	110567.7	95538.9	0.025	0.028	0.024	31.13	608.10	1007.90	47.43	423.62	0.78
Biber	3	silent bell	2	08.08.2012	116554.3	129039.5	113999.2	0.033	0.036	0.032	NA	577.00	882.00	46.28	NA	NA
Biber	3	silent bell	3	09.08.2012	116386.9	129723.4	112142.2	0.027	0.033	0.031	28.66	464.50	774.00	37.03	456.98	1.00
Darling	5	functional bell	1	08.10.2012	91767.5	112108.9	92653.8	0.020	0.028	0.022	24.71	682.50	943.80	54.12	179.19	0.00
Darling	5	functional bell	2	09.10.2012	95898.3	113358.4	99834.2	0.022	0.030	0.027	NA	785.50	830.20	53.03	NA	NA
Darling	5	functional bell	3	10.10.2012	91762.1	108218.5	100449.0	0.021	0.025	0.030	27.20	703.90	828.40	50.05	359.47	0.03
Darling	5	no bell	1	01.10.2012	105621.9	131697.9	112462.4	0.025	0.034	0.029	29.57	626.80	725.50	42.59	560.49	0.38
Darling	5	no bell	2	02.10.2012	96489.7	117720.6	104168.5	0.021	0.031	0.030	NA	682.40	868.10	44.00	NA	NA
Darling	5	no bell	3	03.10.2012	109474.5	129222.2	105019.1	0.027	0.037	0.026	38.92	748.30	822.20	46.29	541.76	0.38
Darling	5	silent bell	1	25.09.2012	81401.0	97079.2	86614.9	0.020	0.023	0.020	40.84	684.70	753.70	34.55	602.75	0.19
Darling	5	silent bell	2	26.09.2012	90381.7	109893.8	94947.1	0.017	0.025	0.024	NA	587.40	738.40	34.01	NA	NA
Darling	5	silent bell	3	27.09.2012	88669.1	105154.0	90266.1	0.016	0.024	0.021	36.84	459.60	641.00	27.75	602.32	0.34
Ela	6	functional bell	1	22.10.2012	106243.6	113656.4	101924.2	0.033	0.030	0.023	62.49	639.60	494.90	46.36	718.46	0.22
Ela	6	functional bell	2	23.10.2012	99020.7	107718.9	97300.5	0.034	0.029	0.023	NA	533.00	723.50	47.35	NA	NA
Ela	6	functional bell	3	24.10.2012	98337.1	102353.9	94162.8	0.025	0.023	0.019	NA	685.00	679.90	47.81	571.78	0.16
Ela	6	no bell	1	06.11.2012	78721.4	88814.8	78038.8	0.021	0.020	0.016	65.99	NA	NA	NA	NA	0.06
Ela	6	no bell	2	07.11.2012	100252.5	112885.7	95390.8	0.029	0.030	0.021	NA	NA	NA	NA	NA	NA
Ela	6	no bell	3	08.11.2012	91690.7	103589.1	88503.1	0.026	0.025	0.022	37.97	NA	NA	NA	800.13	0.69
Ela	6	silent bell	1	17.10.2012	102239.8	117400.6	124057.8	0.029	0.040	0.046	69.33	536.30	536.70	39.68	595.93	0.19
Ela	6	silent bell	2	18.10.2012	92123.4	85241.6	106521.7	0.049	0.047	0.075	NA	NA	NA	NA	NA	NA
Ela	6	silent bell	3	19.10.2012	92665.7	101797.3	113369.3	0.024	0.029	0.036	67.66	NA	NA	NA	671.43	0.00
Flecki	6	functional bell	1	22.10.2012	94590.8	108927.7	105666.7	0.024	0.026	0.025	57.83	539.00	815.50	44.44	718.74	0.50
Flecki	6	functional bell	2	23.10.2012	106342.3	114928.1	104802.0	0.028	0.031	0.030	NA	638.90	831.50	41.89	NA	NA
Flecki	6	functional bell	3	24.10.2012	105833.6	109836.9	98000.2	0.022	0.024	0.024	NA	811.90	816.80	47.66	NA	0.38
Flecki	6	no bell	1	06.11.2012	76034.3	88059.4	78950.5	0.023	0.024	0.020	39.30	599.60	631.50	40.49	638.01	0.53
Flecki	6	no bell	2	07.11.2012	89080.8	107823.3	92927.5	0.026	0.026	0.019	NA	589.50	817.60	45.08	NA	NA
Flecki	6	no bell	3	08.11.2012	81516.6	98017.0	88332.4	0.018	0.021	0.016	55.03	639.80	849.80	44.83	732.62	0.59
Flecki	6	silent bell	1	17.10.2012	99542.9	111928.5	99758.2	0.023	0.031	0.027	59.42	539.50	711.20	48.52	706.48	0.19
Flecki	6	silent bell	2	18.10.2012	87409.6	99102.1	90932.3	0.018	0.025	0.022	NA	543.10	635.20	45.42	NA	NA
Flecki	6	silent bell	3	19.10.2012	85673.2	96969.3	90197.5	0.017	0.023	0.021	54.36	576.10	648.60	44.86	758.42	0.06
Iso	6	functional bell	1	22.10.2012	74126.0	92480.6	87123.8	0.014	0.020	0.016	47.04	664.80	645.30	33.50	650.80	0.13
Iso	6	functional bell	2	23.10.2012	84190.5	102304.6	96550.9	0.018	0.023	0.018	NA	662.30	796.50	34.36	NA	NA
Iso	6	functional bell	3	24.10.2012	92696.4	98900.8	92632.2	0.019	0.020	0.017	NA	797.70	710.60	35.67	NA	0.28
Iso	6	no bell	1	06.11.2012	69893.2	89147.2	80460.2	0.015	0.022	0.015	39.34	685.10	593.70	39.63	636.68	0.63
Iso	6	no bell	2	07.11.2012	86553.4	102477.4	83537.2	0.020	0.027	0.018	NA	614.70	681.60	36.43	NA	NA
Iso	6	no bell	3	08.11.2012	83108.4	97617.7	79737.4	0.016	0.023	0.015	35.17	673.30	703.40	36.91	785.23	0.22
Iso	6	silent bell	1	17.10.2012	95529.4	112244.2	105824.2	0.024	0.028	0.022	47.39	465.20	813.10	28.53	553.91	0.22
Iso	6	silent bell	2	18.10.2012	76956.9	91580.8	90232.3	0.015	0.020	0.018	NA	586.30	666.60	29.51	NA	NA
Iso	6	silent bell	3	19.10.2012	81209.2	93607.8	91822.6	0.016	0.019	0.016	29.97	620.20	814.20	31.84	670.24	0.00
Marella	1	functional bell	1	26.06.2012	112509.4	119928.0	112330.5	0.031	0.032	0.031	37.48	737.80	758.60	36.85	515.87	0.22
Marella	1	functional bell	2	27.06.2012	115542.4	124605.1	114664.8	0.038	0.037	0.035	NA	681.30	609.50	36.72	NA	NA
Marella	1	functional bell	3	28.06.2012	120064.1	125505.4	115985.3	0.038	0.037	0.035	38.38	673.90	506.20	33.26	413.86	1.00
Marella	1	no bell	1	20.06.2012	112343.2	120095.8	106396.7	0.032	0.032	0.031	34.04	700.60	877.30	37.93	711.46	0.50
Marella	1	no bell	2	21.06.2012	126247.2	132088.2	114446.3	0.048	0.047	0.036	NA	652.80	819.40	35.34	NA	NA
Marella	1	no bell	3	22.06.2012	NA	NA	NA	NA	NA	NA	46.65	NA	NA	NA	562.53	0.31
Marella	1	silent bell	1	03.07.2012	101610.6	114567.4	103988.2	0.023	0.027	0.026	30.29	379.90	436.10	38.22	630.71	0.53
Marella	1	silent bell	2	04.07.2012	115821.5	117219.6	116554.5	0.038	0.035	0.032	NA	290.30	449.40	33.68	NA	NA
Marella	1	silent bell	3	05.07.2012	NA	NA	NA	NA	NA	NA	31.94	NA	NA	NA	617.08	0.88
Padeira	4	functional bell	1	29.08.2012	107324.3	117378.0	103268.5	0.028	0.028	0.023	NA	544.40	728.40	39.87	NA	0.16
Padeira	4	functional bell	2	30.08.2012	77027.8	92613.0	85379.5	0.017	0.021	0.017	NA	777.00	649.40	43.16	NA	NA
Padeira	4	functional bell	3	31.08.2012	86313.6	104781.5	99197.7	0.018	0.022	0.019	45.74	633.20	859.30	42.40	361.21	NA
Padeira	4	no bell	1	03.09.2012	106132.0	114526.6	105004.4	0.032	0.028	0.025	55.65	866.80	760.00	46.91	602.31	0.38
Padeira	4	no bell	2	04.09.2012	105744.4	116507.4	109969.1	0.031	0.029	0.029	NA	920.70	679.40	45.23	NA	NA
Padeira	4	no bell	3	05.09.2012	105572.8	116653.7	108920.6	0.031	0.030	0.025	64.75	796.10	752.90	51.99	664.33	0.50
Padeira	4	silent bell	1	12.09.2012	112523.1	113016.1	96048.9	0.035	0.030	0.026	50.22	718.10	779.00	46.50	741.16	0.19
Padeira	4	silent bell	2	13.09.2012	127015.2	129154.1	112059.3	0.039	0.035	0.031	NA	772.40	911.80	45.63	NA	NA
Padeira	4	silent bell	3	14.09.2012	117596.6	119329.8	106316.1	0.036	0.034	0.031	40.75	773.00	627.50	43.90	634.30	0.19
Pamanda	1	functional bell	1	20.07.2012	NA	NA	NA	NA	NA	NA	59.62	730.40	598.10	45.72	743.06	0.41
Pamanda	1	functional bell	2	21.07.2012	NA	NA	NA	NA	NA	NA	NA	643.40	507.30	42.92	NA	NA
Pamanda	1	functional bell	3	28.06.2012	NA	NA	NA	NA	NA	NA	56.64	NA	NA	NA	602.24	1.00
Pamanda	1	no bell	1	20.06.2012	127227.4	140489.3	115200.2	0.044	0.044	0.035	52.37	521.20	508.90	29.40	780.93	0.13
Pamanda	1	no bell	2	21.06.2012	149275.4	151182.0	124366.3	0.071	0.051	0.042	NA	506.40	375.00	31.36	NA	NA
Pamanda	1	no bell	3	22.06.2012	NA	NA	NA	NA	NA	NA	42.69	NA	NA	NA	828.29	0.88
Pamanda	1	silent bell	1	03.07.2012	110978.9	125331.7	102012.4	0.031	0.030	0.023	52.88	315.20	441.10	46.72	581.23	0.56
Pamanda	1	silent bell	2	04.07.2012	108967.1	120657.9	120050.0	0.031	0.032	0.040	NA	252.10	330.00	41.93	NA	NA
Pamanda	1	silent bell	3	05.07.2012	114856.8	122941.3	121031.9	0.040	0.037	0.044	59.35	332.90	254.00	40.79	751.15	0.81
Paranda	2	functional bell	1	11.07.2012	97941.7	112704.3	115471.2	0.025	0.026	0.025	39.93	383.70	437.30	49.63	672.44	0.63
Paranda	2	functional bell	2	12.07.2012	NA	NA	NA	NA	NA	NA	NA	NA	NA	NA	NA	NA
Paranda	2	functional bell	3	13.07.2012	121869.2	127130.4	117417.8	0.028	0.029	0.030	26.34	273.90	489.70	32.85	486.82	0.63
Paranda	2	no bell	1	24.07.2012	134997.3	144441.3	144527.9	0.054	0.051	0.049	42.64	965.50	421.50	39.85	398.04	0.72
Paranda	2	no bell	2	25.07.2012	128196.4	138878.1	139163.0	0.045	0.042	0.042	NA	757.20	639.60	40.54	NA	NA
Paranda	2	no bell	3	26.07.2012	143670.0	152992.7	145777.2	0.061	0.052	0.049	42.14	843.40	537.20	40.22	469.92	0.84
Paranda	2	silent bell	1	17.07.2012	132193.8	133751.8	128622.0	0.038	0.035	0.037	47.15	417.80	362.50	49.58	482.74	0.56
Paranda	2	silent bell	2	18.07.2012	NA	NA	NA	NA	NA	NA	NA	NA	NA	NA	NA	NA
Paranda	2	silent bell	3	19.07.2012	117963.5	130260.0	113397.5	0.030	0.034	0.031	33.20	346.90	300.60	44.67	617.19	0.50
Perla	1	functional bell	1	20.07.2012	NA	NA	NA	NA	NA	NA	45.07	NA	NA	NA	584.31	0.88
Perla	1	functional bell	2	21.07.2012	NA	NA	NA	NA	NA	NA	NA	NA	NA	NA	NA	NA
Perla	1	functional bell	3	28.06.2012	111686.8	115437.2	107357.8	0.037	0.034	0.031	51.86	694.00	419.00	38.38	436.53	0.38
Perla	1	no bell	1	20.06.2012	108821.6	122657.4	110916.6	0.032	0.037	0.039	53.91	508.80	630.60	39.17	666.32	0.72
Perla	1	no bell	2	21.06.2012	114828.9	130613.2	118707.1	0.038	0.043	0.047	NA	650.00	607.20	39.00	NA	NA
Perla	1	no bell	3	22.06.2012	NA	NA	NA	NA	NA	NA	49.27	NA	NA	NA	560.95	0.47
Perla	1	silent bell	1	03.07.2012	94237.9	99104.6	89916.9	0.022	0.022	0.023	40.85	322.50	392.90	46.29	639.21	0.19
Perla	1	silent bell	2	04.07.2012	106221.6	103793.8	103428.7	0.031	0.024	0.027	NA	248.90	423.60	40.11	NA	NA
Perla	1	silent bell	3	05.07.2012	NA	NA	NA	NA	NA	NA	49.85	NA	NA	NA	346.90	0.91
Pirella	4	functional bell	1	29.08.2012	136445.4	141202.2	130083.3	0.066	0.052	0.053	40.24	582.40	523.10	45.47	522.92	0.97
Pirella	4	functional bell	2	30.08.2012	93945.2	107604.5	100258.9	0.024	0.027	0.024	NA	734.50	536.80	48.32	NA	NA
Pirella	4	functional bell	3	31.08.2012	94518.5	111482.7	105360.6	0.021	0.024	0.019	41.01	730.30	815.80	51.94	99.56	0.78
Pirella	4	no bell	1	03.09.2012	124297.1	136077.8	113872.9	0.049	0.046	0.045	53.94	744.40	712.50	50.36	687.27	0.44
Pirella	4	no bell	2	04.09.2012	140078.0	153537.4	133529.3	0.051	0.058	0.047	NA	762.60	813.10	51.34	NA	NA
Pirella	4	no bell	3	05.09.2012	120971.1	131367.6	115373.9	0.044	0.045	0.036	42.58	771.20	716.80	52.74	698.96	0.34
Pirella	4	silent bell	1	12.09.2012	84221.0	109617.9	93636.0	0.018	0.024	0.018	36.50	753.70	656.10	50.99	646.44	0.19
Pirella	4	silent bell	2	13.09.2012	103256.5	124877.3	106001.7	0.024	0.031	0.025	NA	688.40	912.10	49.48	NA	NA
Pirella	4	silent bell	3	14.09.2012	104401.0	119628.6	101314.6	0.038	0.036	0.029	50.84	752.30	641.80	48.04	672.65	0.22
Piwa	5	functional bell	1	08.10.2012	76978.1	107259.6	91448.8	0.018	0.030	0.021	22.97	674.10	833.30	56.81	476.05	0.06
Piwa	5	functional bell	2	09.10.2012	81269.7	105126.9	92505.7	0.020	0.030	0.022	NA	610.20	751.20	53.98	NA	NA
Piwa	5	functional bell	3	10.10.2012	85723.0	104899.6	90622.0	0.021	0.024	0.020	41.42	475.60	631.30	55.97	566.08	0.13
Piwa	5	no bell	1	01.10.2012	104018.8	114845.5	96110.0	0.024	0.029	0.020	40.68	842.00	789.30	60.64	713.51	0.28
Piwa	5	no bell	2	02.10.2012	103992.8	111007.7	93536.8	0.024	0.027	0.018	NA	856.10	751.40	62.56	NA	NA
Piwa	5	no bell	3	03.10.2012	88711.1	97522.2	81383.3	0.024	0.027	0.016	46.84	765.00	506.20	61.26	845.77	0.69
Piwa	5	silent bell	1	25.09.2012	84399.5	95830.4	84535.4	0.024	0.023	0.022	31.11	367.40	234.50	39.95	696.04	0.53
Piwa	5	silent bell	2	26.09.2012	90967.2	102650.1	91616.1	0.020	0.023	0.022	NA	413.10	291.50	42.57	NA	NA
Piwa	5	silent bell	3	27.09.2012	76284.0	89527.7	79103.0	0.016	0.021	0.017	42.12	261.00	200.30	40.77	767.91	0.47
Taula	3	functional bell	1	13.08.2012	127792.6	134121.6	119871.6	0.047	0.047	0.040	45.71	470.80	754.20	39.14	426.03	0.47
Taula	3	functional bell	2	14.08.2012	146880.5	142932.7	131254.4	0.057	0.050	0.041	NA	442.20	717.00	36.24	NA	NA
Taula	3	functional bell	3	15.08.2012	148274.8	142883.9	132445.6	0.067	0.056	0.045	32.07	479.30	601.40	37.98	138.64	0.81
Taula	3	no bell	1	31.07.2012	115687.5	137757.6	132337.1	0.040	0.049	0.054	56.94	492.10	620.50	35.76	666.89	1.00
Taula	3	no bell	2	01.08.2012	128378.0	150533.9	145426.6	0.042	0.049	0.049	NA	587.90	636.20	37.32	NA	NA
Taula	3	no bell	3	02.08.2012	118077.2	134956.7	133460.7	0.037	0.042	0.047	70.87	704.80	705.30	39.45	539.24	1.00
Taula	3	silent bell	1	07.08.2012	104097.4	112667.6	112162.5	0.033	0.038	0.044	58.34	515.60	570.10	40.91	587.49	0.81
Taula	3	silent bell	2	08.08.2012	132325.2	143323.9	143180.9	0.043	0.048	0.056	NA	618.80	782.00	38.85	NA	NA
Taula	3	silent bell	3	09.08.2012	115716.9	123859.8	121153.5	0.032	0.037	0.041	40.13	870.60	544.00	44.75	537.76	0.81
Vara	2	functional bell	1	11.07.2012	96590.1	110549.5	93482.1	0.022	0.027	0.022	33.37	269.40	443.40	53.94	491.52	0.28
Vara	2	functional bell	2	12.07.2012	99951.8	112579.5	95615.9	0.026	0.027	0.027	NA	343.30	417.30	47.88	NA	NA
Vara	2	functional bell	3	13.07.2012	NA	NA	NA	NA	NA	NA	25.99	NA	NA	NA	394.63	0.25
Vara	2	no bell	1	24.07.2012	121084.5	129305.2	111675.3	0.038	0.039	0.032	34.95	615.80	809.80	48.99	346.25	0.81
Vara	2	no bell	2	25.07.2012	125739.5	133165.2	117473.5	0.040	0.042	0.036	NA	834.60	592.20	56.13	NA	NA
Vara	2	no bell	3	26.07.2012	128074.6	135561.1	120339.0	0.054	0.044	0.042	30.82	902.30	604.30	54.68	476.04	0.75
Vara	2	silent bell	1	17.07.2012	NA	NA	NA	NA	NA	NA	27.86	373.80	389.90	51.62	506.73	0.78
Vara	2	silent bell	2	18.07.2012	NA	NA	NA	NA	NA	NA	NA	NA	NA	NA	NA	NA
Vara	2	silent bell	3	19.07.2012	120758.9	128023.4	109451.3	0.034	0.033	0.030	37.57	361.80	450.50	56.31	570.85	1.00
Vexana	1	functional bell	1	26.06.2012	110269.3	113020.9	101243.6	0.036	0.033	0.032	65.00	825.60	736.10	54.13	578.49	1.00
Vexana	1	functional bell	2	27.06.2012	122496.0	125702.6	114097.3	0.046	0.042	0.041	NA	754.60	786.60	60.44	NA	NA
Vexana	1	functional bell	3	28.06.2012	NA	NA	NA	NA	NA	NA	43.23	NA	NA	NA	390.30	0.44
Vexana	1	no bell	1	20.06.2012	107381.1	133543.1	115034.3	0.033	0.037	0.029	48.34	746.70	819.80	48.89	642.20	0.88
Vexana	1	no bell	2	21.06.2012	137547.0	155414.9	135022.6	0.067	0.062	0.048	NA	681.00	766.70	55.05	NA	NA
Vexana	1	no bell	3	22.06.2012	NA	NA	NA	NA	NA	NA	47.47	NA	NA	NA	575.07	0.97
Vexana	1	silent bell	1	03.07.2012	109577.9	106407.2	101297.1	0.039	0.029	0.032	42.85	737.30	657.90	45.64	550.13	0.84
Vexana	1	silent bell	2	04.07.2012	111350.3	117041.8	117721.8	0.046	0.046	0.057	NA	659.30	744.50	52.18	NA	NA
Vexana	1	silent bell	3	05.07.2012	NA	NA	NA	NA	NA	NA	49.12	NA	NA	NA	352.88	0.75
Wia	1	functional bell	1	26.06.2012	113812.0	118035.5	106643.2	0.027	0.027	0.024	36.69	621.00	839.90	48.44	524.82	0.34
Wia	1	functional bell	2	27.06.2012	126912.2	133171.2	128618.9	0.042	0.038	0.037	NA	669.70	863.30	50.11	NA	NA
Wia	1	functional bell	3	28.06.2012	NA	NA	NA	NA	NA	NA	42.29	NA	NA	NA	429.32	0.25
Wia	1	no bell	1	20.06.2012	118640.5	134899.6	113911.9	0.031	0.040	0.033	46.62	NA	NA	NA	575.28	0.53
Wia	1	no bell	2	21.06.2012	131335.8	136876.2	123661.4	0.047	0.045	0.040	NA	NA	NA	NA	NA	NA
Wia	1	no bell	3	22.06.2012	NA	NA	NA	NA	NA	NA	60.79	NA	NA	NA	584.24	0.63
Wia	1	silent bell	1	03.07.2012	NA	NA	NA	NA	NA	NA	NA	NA	NA	NA	NA	NA
Wia	1	silent bell	2	04.07.2012	NA	NA	NA	NA	NA	NA	NA	NA	NA	NA	NA	NA
Wia	1	silent bell	3	05.07.2012	NA	NA	NA	NA	NA	NA	NA	NA	NA	NA	NA	NA
Zulli	5	functional bell	1	08.10.2012	NA	NA	NA	NA	NA	NA	NA	NA	NA	NA	NA	NA
Zulli	5	functional bell	2	09.10.2012	NA	NA	NA	NA	NA	NA	NA	NA	NA	NA	NA	NA
Zulli	5	functional bell	3	10.10.2012	NA	NA	NA	NA	NA	NA	NA	NA	NA	NA	NA	NA
Zulli	5	no bell	1	01.10.2012	113142.8	134886.1	115504.7	0.026	0.032	0.027	50.07	852.00	830.30	54.55	694.93	0.69
Zulli	5	no bell	2	02.10.2012	115858.2	134784.3	112251.8	0.028	0.035	0.037	NA	834.20	834.90	53.16	NA	NA
Zulli	5	no bell	3	03.10.2012	112118.4	130845.4	105342.3	0.027	0.035	0.032	36.89	747.90	809.00	52.15	657.62	0.38
Zulli	5	silent bell	1	25.09.2012	105769.4	124914.8	123982.6	0.028	0.031	0.034	36.66	716.20	852.50	48.98	592.88	0.59
Zulli	5	silent bell	2	26.09.2012	113041.5	133179.5	129915.6	0.031	0.038	0.037	NA	706.60	917.40	49.63	652.42	NA
Zulli	5	silent bell	3	27.09.2012	106938.5	125401.7	125480.8	0.031	0.030	0.030	53.60	720.50	935.80	50.28	NA	0.19
