# Supplementary material for: Do Bells Affect Behaviour and Heart Rate Variability in Grazing Dairy Cows?
Source: PLoS One. 2015 Jun 25;10(6):e0131632. doi: 10.1371/journal.pone.0131632 (PMC4482024; doi:10.1371/journal.pone.0131632)
Supplement: S2 Dataset — (TXT) [file pone.0131632.s002.txt]

cow name	Date	Batch	Treatment	day of observation	lying period number	nRR	bpm	meanRR	rmssd	sdnn	shortRR
Atela	11.07.2012	2	functional bell	1	1	291	58.2	1032.45	77.48	55.09	951.45
Atela	11.07.2012	2	functional bell	1	2	303	60.6	991.94	72.67	76.4	865.77
Atela	11.07.2012	2	functional bell	1	5	382	76.4	786.29	30.57	71.5	642.18
Atela	13.07.2012	2	functional bell	3	3	314	62.8	954.88	61.87	63.95	850
Atela	13.07.2012	2	functional bell	3	4	321	64.2	932.83	70.04	50.88	870.91
Atela	13.07.2012	2	functional bell	3	5	292	58.4	1027.77	35.97	41.22	934.41
Atela	24.07.2012	2	no bell	1	4	334	66.8	898.65	56.44	64.44	807.12
Atela	24.07.2012	2	no bell	1	5	332	66.4	904.05	72.57	113.09	634.24
Atela	26.07.2012	2	no bell	3	2	420	84	716.2	26.78	95.31	548.4
Atela	26.07.2012	2	no bell	3	4	306	61.2	978.28	90.22	55.28	902.19
Atela	26.07.2012	2	no bell	3	5	343	68.6	874.11	40.77	34.24	828.45
Atela	17.07.2012	2	silent bell	1	5	312	62.4	961.63	63.44	48.16	903.16
Awina	13.08.2012	3	functional bell	1	2	332	66.4	902.86	13.14	39.46	826.69
Awina	13.08.2012	3	functional bell	1	4	339	67.8	885.02	10.23	17.76	857.97
Awina	13.08.2012	3	functional bell	1	5	347	69.4	863.84	9.66	42	776.97
Awina	15.08.2012	3	functional bell	3	1	282	56.4	1060.8	31.25	34.01	1013.17
Awina	15.08.2012	3	functional bell	3	4	339	67.8	887.13	13.09	21.53	849.06
Awina	31.07.2012	3	no bell	1	1	362	72.4	828.69	22.47	44.27	735.27
Awina	31.07.2012	3	no bell	1	2	433	86.6	693.08	8.18	31.26	635.68
Awina	31.07.2012	3	no bell	1	3	378	75.6	793.06	34.1	39.87	721.89
Awina	31.07.2012	3	no bell	1	4	372	74.4	805.7	62.02	64.19	677.27
Awina	31.07.2012	3	no bell	1	5	328	65.6	913.05	27.44	33.13	846.26
Awina	02.08.2012	3	no bell	3	1	338	67.6	888.43	13.75	33.59	822.85
Awina	02.08.2012	3	no bell	3	5	317	63.4	944.75	93.25	84.11	849
Awina	09.08.2012	3	silent bell	3	1	306	61.2	979.61	25.76	58.12	840.29
Awina	09.08.2012	3	silent bell	3	2	333	66.6	900.54	13.06	30.02	841.76
Awina	09.08.2012	3	silent bell	3	3	309	61.8	969.82	22.49	29.38	926.54
Awina	09.08.2012	3	silent bell	3	5	311	62.2	964.46	24.17	43.86	881.52
Biber	13.08.2012	3	functional bell	1	4	376	75.2	796.65	8.78	18.62	764.14
Biber	13.08.2012	3	functional bell	1	5	396	79.2	757.37	9.37	48.76	660.59
Biber	15.08.2012	3	functional bell	3	3	365	73	822.86	13.45	35.97	761.13
Biber	15.08.2012	3	functional bell	3	4	369	73.8	813.63	18.68	57.32	692.95
Biber	31.07.2012	3	no bell	1	1	368	73.6	815.2	8.42	21.8	772.26
Biber	31.07.2012	3	no bell	1	3	377	75.4	796.21	12.06	27.6	752.13
Biber	31.07.2012	3	no bell	1	4	366	73.2	819	9.89	25.6	779.11
Biber	31.07.2012	3	no bell	1	5	371	74.2	809.83	9.4	30.61	753.44
Biber	02.08.2012	3	no bell	3	1	340	68	883.73	14.85	34.22	811.65
Biber	02.08.2012	3	no bell	3	3	353	70.6	849.46	14.27	39.06	782.92
Biber	02.08.2012	3	no bell	3	5	395	79	759.88	7.82	24.04	713.83
Biber	08.07.2012	3	silent bell	1	4	360	72	834.81	8.6	18.63	803.44
Biber	08.07.2012	3	silent bell	1	5	313	62.6	959.23	24.52	39.96	889.47
Biber	09.08.2012	3	silent bell	3	3	360	72	832.09	50.52	67.65	704.97
Darling	10.10.2012	5	functional bell	3	1	350	70	856.21	33.83	37.82	798.03
Darling	10.10.2012	5	functional bell	3	4	432	86.4	694.13	43.94	51.01	610.9
Darling	10.10.2012	5	functional bell	3	5	370	74	811.49	6.9	22.31	771.39
Darling	01.10.2012	5	no bell	1	1	321	64.2	934.68	47.66	50.31	866.39
Darling	01.10.2012	5	no bell	1	2	320	64	939.02	75.39	117.65	679.55
Darling	01.10.2012	5	no bell	1	4	335	67	897.46	8.54	23.58	859.67
Darling	01.10.2012	5	no bell	1	5	314	62.8	955.97	20.41	34.89	913.78
Darling	03.10.2012	5	no bell	3	1	274	54.8	1094.24	46.58	42.42	1039.73
Darling	25.09.2012	5	silent bell	1	1	302	60.4	993.29	49.62	69.53	872.74
Darling	25.09.2012	5	silent bell	1	3	347	69.4	865.4	7.78	67.28	749.09
Darling	25.09.2012	5	silent bell	1	4	323	64.6	929.71	16.81	29.22	881.58
Darling	25.09.2012	5	silent bell	1	5	322	64.4	929.12	33.88	39.21	882.69
Darling	27.09.2012	5	silent bell	3	2	295	59	1017.83	23.17	31.76	972.67
Darling	27.09.2012	5	silent bell	3	4	328	65.6	916.02	53.67	57.86	810.24
Ela	22.10.2012	6	functional bell	1	2	262	52.4	1148.31	70.48	60.49	1026.89
Ela	24.10.2012	6	functional bell	3	1	257	51.4	1166.45	75.37	56.84	1056.46
Ela	24.10.2012	6	functional bell	3	2	256	51.2	1174.38	36.53	26.73	1126.5
Ela	24.10.2012	6	functional bell	3	3	285	57	1052.48	82.24	60.83	962.03
Ela	24.10.2012	6	functional bell	3	4	293	58.6	1023.69	100.53	126.68	776.57
Ela	24.10.2012	6	functional bell	3	5	262	52.4	1147.57	87.65	58.83	1035.26
Ela	06.11.2012	6	no bell	1	1	232	46.4	1296.19	48.64	41.2	1223.85
Ela	06.11.2012	6	no bell	1	4	269	53.8	1115.02	46.98	52.99	1008.59
Ela	06.11.2012	6	no bell	1	5	243	48.6	1234.54	43.91	38.86	1152.36
Ela	08.11.2012	6	no bell	3	1	299	59.8	1003.49	105.97	107.67	768.48
Ela	08.11.2012	6	no bell	3	3	295	59	1018.96	83.26	76.08	914.43
Ela	08.11.2012	6	no bell	3	4	303	60.6	989.2	112.01	87.76	847.52
Ela	08.11.2012	6	no bell	3	5	295	59	1016.46	112.68	107.66	825.24
Ela	17.10.2012	6	silent bell	1	1	277	55.4	1081.79	79.95	69.16	951
Ela	17.10.2012	6	silent bell	1	2	275	55	1088.3	94.91	96.87	879.75
Ela	17.10.2012	6	silent bell	1	4	287	57.4	1047.65	67.02	59.59	946.03
Ela	17.10.2012	6	silent bell	1	5	268	53.6	1120.14	86.02	61.51	1019.96
Ela	19.10.2012	6	silent bell	3	2	261	52.2	1146.57	60.13	45.41	1056.38
Flecki	22.10.2012	6	functional bell	1	1	288	57.6	1041.53	13.86	20.09	1010.29
Flecki	22.10.2012	6	functional bell	1	2	320	64	940.09	18.27	72.37	770.97
Flecki	22.10.2012	6	functional bell	1	3	352	70.4	852.6	9.88	59.28	719.57
Flecki	22.10.2012	6	functional bell	1	4	324	64.8	924.85	6.92	15.13	900.24
Flecki	22.10.2012	6	functional bell	1	5	301	60.2	998.01	20.57	23.6	954.07
Flecki	24.10.2012	6	functional bell	3	1	285	57	1052.16	26.85	25.67	1009.84
Flecki	24.10.2012	6	functional bell	3	2	301	60.2	997.48	23.65	55.22	865.77
Flecki	24.10.2012	6	functional bell	3	3	328	65.6	913.51	17.26	31.19	840.97
Flecki	24.10.2012	6	functional bell	3	4	307	61.4	978.21	16.58	24.73	926.84
Flecki	24.10.2012	6	functional bell	3	5	301	60.2	995.46	20.91	34.61	935.14
Flecki	06.11.2012	6	no bell	1	2	307	61.4	976.28	13.1	20.8	937.23
Flecki	08.11.2012	6	no bell	3	1	313	62.6	959.17	22.52	35.46	893
Flecki	08.11.2012	6	no bell	3	2	328	65.6	913.15	16	29.16	848.91
Flecki	08.11.2012	6	no bell	3	3	328	65.6	914.48	18.64	50.16	790.38
Flecki	08.11.2012	6	no bell	3	4	325	65	924.46	15.17	18.1	893.69
Flecki	08.11.2012	6	no bell	3	5	328	65.6	914.09	11.57	17.39	878.72
Flecki	17.10.2012	6	silent bell	1	2	290	58	1033.33	18.69	22.28	999.36
Flecki	17.10.2012	6	silent bell	1	3	311	62.2	962.43	41.4	48.78	876.77
Flecki	17.10.2012	6	silent bell	1	4	298	59.6	1005.78	19.53	23.51	965.68
Flecki	19.10.2012	6	silent bell	3	1	258	51.6	1162.88	34.23	26.2	1123.7
Flecki	19.10.2012	6	silent bell	3	2	292	58.4	1026.66	23.54	38.95	953.07
Flecki	19.10.2012	6	silent bell	3	3	308	61.6	972.76	11.81	28.6	900.76
Flecki	19.10.2012	6	silent bell	3	4	300	60	1000.04	14.28	32.21	934.3
Flecki	19.10.2012	6	silent bell	3	5	282	56.4	1064.44	30.82	26.87	1025.66
Iso	22.10.2012	6	functional bell	1	1	358	71.6	838.04	15.11	27.55	792.32
Iso	22.10.2012	6	functional bell	1	2	344	68.8	871.61	14.95	41.46	783.66
Iso	22.10.2012	6	functional bell	1	4	371	74.2	807.5	9.38	18.17	776
Iso	22.10.2012	6	functional bell	1	5	355	71	845.09	14.9	36.68	785.4
Iso	06.11.2012	6	no bell	1	1	329	65.8	911.65	13.28	30.46	840.7
Iso	06.11.2012	6	no bell	1	2	373	74.6	805.32	6.56	24.24	764.78
Iso	06.11.2012	6	no bell	1	4	338	67.6	887.61	12.99	17.33	851.09
Iso	06.11.2012	6	no bell	1	5	342	68.4	876.28	10.26	27.53	810.24
Iso	08.11.2012	6	no bell	3	1	343	68.6	875.05	16.08	25.27	826.38
Iso	08.11.2012	6	no bell	3	2	401	80.2	747.18	23.69	38.59	675.62
Iso	08.11.2012	6	no bell	3	3	408	81.6	734.92	6.68	21.54	692.46
Iso	08.11.2012	6	no bell	3	4	372	74.4	807.23	10.32	22.39	759.79
Iso	08.11.2012	6	no bell	3	5	381	76.2	787.56	8.54	17.43	759.27
Iso	17.10.2012	6	silent bell	1	1	336	67.2	891.83	23.64	34.96	813.85
Iso	17.10.2012	6	silent bell	1	2	330	66	908.31	18.02	40.47	826.56
Iso	17.10.2012	6	silent bell	1	3	346	69.2	867.5	19.81	28.32	811.58
Iso	17.10.2012	6	silent bell	1	4	362	72.4	828.07	14.4	30.16	776.15
Iso	17.10.2012	6	silent bell	1	5	320	64	937.86	16.84	19.18	897.07
Iso	19.10.2012	6	silent bell	3	1	363	72.6	826.1	37.3	56.35	728.03
Iso	19.10.2012	6	silent bell	3	2	356	71.2	842.67	17.49	52.64	753.94
Iso	19.10.2012	6	silent bell	3	3	347	69.4	865.16	19.87	43.92	789.29
Iso	19.10.2012	6	silent bell	3	4	353	70.6	850.01	24.66	37.8	799.78
Iso	19.10.2012	6	silent bell	3	5	345	69	870.98	27.82	75.34	729.91
Marella	26.06.2012	1	functional bell	1	2	344	68.8	871.75	8.79	49.59	774.78
Marella	26.06.2012	1	functional bell	1	4	307	61.4	976.92	11.36	18.2	946.61
Marella	26.06.2012	1	functional bell	1	5	283	56.6	1058.41	19.64	46.68	993.28
Marella	28.06.2012	1	functional bell	3	3	289	57.8	1035.03	24.86	51.86	955.5
Marella	28.06.2012	1	functional bell	3	4	300	60	998.75	73.38	87.6	849.04
Marella	28.06.2012	1	functional bell	3	5	306	61.2	977.95	76.16	91.98	813.42
Marella	20.06.2012	1	no bell	1	1	276	55.2	1086.89	20.97	35.35	1016.39
Marella	20.06.2012	1	no bell	1	2	273	54.6	1100.17	33.19	77.32	973.39
Marella	20.06.2012	1	no bell	1	4	281	56.2	1068.69	33.97	35.94	1011.11
Marella	20.06.2012	1	no bell	1	5	264	52.8	1135.57	67.18	66.59	1027.72
Marella	22.06.2012	1	no bell	3	2	288	57.6	1041.9	23.61	45.96	950.24
Marella	22.06.2012	1	no bell	3	3	306	61.2	979.9	21.79	33.95	918.29
Marella	22.06.2012	1	no bell	3	4	296	59.2	1012.91	21.9	36.18	962.21
Marella	22.06.2012	1	no bell	3	5	297	59.4	1008.04	24.56	29.67	965.93
Marella	03.07.2012	1	silent bell	1	1	317	63.4	947.13	31.59	77.98	791.19
Marella	03.07.2012	1	silent bell	1	2	304	60.8	988.86	47.68	60.86	893.2
Marella	03.07.2012	1	silent bell	1	4	347	69.4	864.86	11.57	41.63	777.77
Marella	03.07.2012	1	silent bell	1	5	348	69.6	863.34	14.69	49.69	759.4
Marella	05.07.2012	1	silent bell	3	1	289	57.8	1039.15	57.35	58.02	947.76
Marella	05.07.2012	1	silent bell	3	4	354	70.8	847.44	18.73	37.71	780.47
Marella	05.07.2012	1	silent bell	3	5	330	66	909.22	13.45	27.08	858.67
Padeira	31.08.2012	4	functional bell	3	2	352	70.4	853.49	10.43	17.68	820.71
Padeira	31.08.2012	4	functional bell	3	4	349	69.8	859.61	20.65	39.89	767
Padeira	12.09.2012	4	no bell	1	1	293	58.6	1021.21	21.67	24.73	975.07
Padeira	12.09.2012	4	no bell	1	2	304	60.8	985.75	21.66	23.01	946.84
Padeira	12.09.2012	4	no bell	1	3	324	64.8	925.93	24.29	51.37	804.7
Padeira	12.09.2012	4	no bell	1	4	337	67.4	889.79	22.91	32.77	828.41
Padeira	12.09.2012	4	no bell	1	5	314	62.8	955.55	24.3	27.29	899.09
Padeira	14.09.2012	4	no bell	3	1	338	67.6	888.11	21.42	33.08	831.3
Padeira	14.09.2012	4	no bell	3	2	337	67.4	891.08	28.78	33.57	833.29
Padeira	14.09.2012	4	no bell	3	3	301	60.2	995.28	48	60.15	879.76
Padeira	14.09.2012	4	no bell	3	4	313	62.6	957.56	100.76	91.04	807.03
Padeira	14.09.2012	4	no bell	3	5	359	71.8	836.5	27.11	28.6	788.58
Pamanda	26.06.2012	1	functional bell	1	1	306	61.2	983.15	84.33	182.39	666.17
Pamanda	26.06.2012	1	functional bell	1	2	258	51.6	1165.96	38.15	59.94	1044.19
Pamanda	26.06.2012	1	functional bell	1	3	265	53	1129.37	70.53	73.49	991.65
Pamanda	26.06.2012	1	functional bell	1	4	268	53.6	1116.53	45.89	59.85	1011.67
Pamanda	26.06.2012	1	functional bell	1	5	253	50.6	1186.13	53.82	38.41	1119.2
Pamanda	28.06.2012	1	functional bell	3	1	272	54.4	1104.8	46.94	63.36	977.89
Pamanda	28.06.2012	1	functional bell	3	3	286	57.2	1048.24	44.21	62.74	938.25
Pamanda	28.06.2012	1	functional bell	3	4	281	56.2	1066.89	35.06	75.24	926.89
Pamanda	28.06.2012	1	functional bell	3	5	254	50.8	1178.1	53.04	73.94	1021.23
Pamanda	20.06.2012	1	no bell	1	1	282	56.4	1063.56	79.38	103.86	903.9
Pamanda	20.06.2012	1	no bell	1	2	301	60.2	996.87	53.23	69.68	870.63
Pamanda	20.06.2012	1	no bell	1	4	292	58.4	1026.09	38.21	45.38	957.87
Pamanda	20.06.2012	1	no bell	1	5	273	54.6	1099.76	59.31	48.63	1028.31
Pamanda	22.06.2012	1	no bell	3	1	297	59.4	1009.85	41.3	112.78	811.59
Pamanda	22.06.2012	1	no bell	3	2	308	61.6	974.21	50.32	103.09	761.19
Pamanda	22.06.2012	1	no bell	3	3	265	53	1132.63	50.21	72.25	1003.19
Pamanda	22.06.2012	1	no bell	3	4	262	52.4	1144.41	63.41	49.56	1072.44
Pamanda	22.06.2012	1	no bell	3	5	259	51.8	1161.7	84.29	74.52	1062.04
Pamanda	03.07.2012	1	silent bell	1	1	354	70.8	849.35	53.72	87.84	666.33
Pamanda	03.07.2012	1	silent bell	1	2	231	46.2	1300.86	65.93	56.97	1199.43
Pamanda	03.07.2012	1	silent bell	1	4	302	60.4	993.63	51.29	63.4	889.45
Pamanda	03.07.2012	1	silent bell	1	5	293	58.6	1020.78	49.69	79.94	850.27
Pamanda	05.07.2012	1	silent bell	3	1	397	79.4	755.87	8.4	72.32	621.78
Pamanda	05.07.2012	1	silent bell	3	2	335	67	896.05	17.66	52.87	821
Pamanda	05.07.2012	1	silent bell	3	3	338	67.6	887.16	21.55	45.13	823.59
Pamanda	05.07.2012	1	silent bell	3	4	343	68.6	873.43	21.82	45.21	799.88
Pamanda	05.07.2012	1	silent bell	3	5	316	63.2	950.49	34.2	89.04	772.59
Paranda	11.07.2012	2	functional bell	1	1	265	53	1129.78	40.16	30.3	1080.56
Paranda	11.07.2012	2	functional bell	1	2	339	67.8	886.03	26.14	45.02	814.42
Paranda	11.07.2012	2	functional bell	1	4	319	63.8	939.02	29.94	31.22	888.97
Paranda	11.07.2012	2	functional bell	1	5	310	62	966.84	85.4	118.64	769.48
Paranda	13.07.2012	2	functional bell	3	3	301	60.2	994.01	30.72	33.57	935.8
Paranda	13.07.2012	2	functional bell	3	4	308	61.6	971.31	38.4	32.15	913.62
Paranda	13.07.2012	2	functional bell	3	5	320	64	937.19	26.79	39.63	851.84
Paranda	24.07.2012	2	no bell	1	5	346	69.2	865.96	11.48	26.1	817.37
Paranda	26.07.2012	2	no bell	3	3	371	74.2	806.91	11.78	28.59	760.03
Paranda	26.07.2012	2	no bell	3	4	372	74.4	807.03	8.42	25.54	757.27
Paranda	26.07.2012	2	no bell	3	5	358	71.6	838.03	9.23	19.96	798.81
Paranda	17.07.2012	2	silent bell	1	3	331	66.2	905.56	36.68	99.1	717.88
Paranda	17.07.2012	2	silent bell	1	4	314	62.8	955.46	22.27	47.46	852.5
Paranda	17.07.2012	2	silent bell	1	5	286	57.2	1050.33	41.75	46.12	953.48
Paranda	19.07.2012	2	silent bell	3	2	266	53.2	1124.77	36.31	34.2	1076.63
Paranda	19.07.2012	2	silent bell	3	3	265	53	1131.81	38.51	42.5	1065.11
Paranda	19.07.2012	2	silent bell	3	4	278	55.6	1081.38	44.66	39.71	1014.21
Paranda	19.07.2012	2	silent bell	3	5	273	54.6	1098.58	44.42	36.81	1032.39
Perla	26.06.2012	1	functional bell	1	2	307	61.4	977.66	15.76	17.97	944.3
Perla	26.06.2012	1	functional bell	1	3	308	61.6	946.95	17.63	19.73	910.82
Perla	28.06.2012	1	functional bell	3	3	348	69.6	861.58	22.3	29.79	790.5
Perla	28.06.2012	1	functional bell	3	4	335	67	897.1	11.68	33.39	829.88
Perla	28.06.2012	1	functional bell	3	5	318	63.6	941.42	12.54	18.55	911.5
Perla	20.06.2012	1	no bell	1	1	334	66.8	897.28	17.31	23.33	858.76
Perla	20.06.2012	1	no bell	1	2	329	65.8	911.39	19.22	21.19	874.59
Perla	20.06.2012	1	no bell	1	3	363	72.6	824.88	8.95	25.95	763.35
Perla	20.06.2012	1	no bell	1	4	349	69.8	861.29	13.12	25.22	805
Perla	20.06.2012	1	no bell	1	5	361	72.2	831.56	22.8	36.67	772.71
Perla	22.06.2012	1	no bell	3	1	279	55.8	1074.15	39.69	37.26	1017.54
Perla	22.06.2012	1	no bell	3	2	353	70.6	849.02	24.44	39.7	758.26
Perla	22.06.2012	1	no bell	3	3	353	70.6	851.53	13.18	39.54	759.81
Perla	22.06.2012	1	no bell	3	4	361	72.2	832.43	16.33	35.58	755.11
Perla	22.06.2012	1	no bell	3	5	321	64.2	933.99	41.27	68.56	770.35
Perla	03.07.2012	1	silent bell	1	2	321	64.2	934.67	15.03	34.51	863.78
Perla	03.07.2012	1	silent bell	1	3	313	62.6	957.46	29.38	47.36	887.16
Perla	03.07.2012	1	silent bell	1	4	381	76.2	787.62	18.3	34.82	715.86
Perla	03.07.2012	1	silent bell	1	5	330	66	909.56	24.01	28.11	869.33
Perla	05.07.2012	1	silent bell	3	3	324	64.8	925.63	32.84	30.25	880.77
Perla	05.07.2012	1	silent bell	3	4	314	62.8	954.42	50.97	44.32	906.03
Perla	05.07.2012	1	silent bell	3	5	314	62.8	954.51	19.16	25.52	914.31
Pirella	29.08.2012	4	functional bell	1	4	324	64.8	925.83	51.24	62.62	792.09
Pirella	29.08.2012	4	functional bell	1	5	314	62.8	955.75	37.33	50.02	847.41
Pirella	31.08.2012	4	functional bell	3	2	286	57.2	1046.65	28.92	52.62	934.64
Pirella	03.09.2012	4	no bell	1	1	269	53.8	1113.39	25.95	28.12	1069.65
Pirella	03.09.2012	4	no bell	1	2	293	58.6	1025.2	56.69	101.91	823.33
Pirella	03.09.2012	4	no bell	1	3	284	56.8	1058.77	22.68	28.9	1009.86
Pirella	03.09.2012	4	no bell	1	4	327	65.4	918.98	14.37	58.38	797.73
Pirella	03.09.2012	4	no bell	1	5	293	58.6	1023.47	36.65	66.86	850.6
Pirella	05.09.2012	4	no bell	3	2	273	54.6	1099.93	27.38	43.39	1021.78
Pirella	05.09.2012	4	no bell	3	3	284	56.8	1056.91	26.79	36.14	1002.93
Pirella	05.09.2012	4	no bell	3	4	298	59.6	1007.59	27.22	47.65	900.8
Pirella	05.09.2012	4	no bell	3	5	275	55	1092.12	26.89	46.42	997.57
Pirella	12.09.2012	4	silent bell	1	1	243	48.6	1233.34	94.36	64.49	1122.48
Pirella	12.09.2012	4	silent bell	1	2	240	48	1250.31	44.35	49.95	1159.91
Pirella	12.09.2012	4	silent bell	1	3	258	51.6	1162.9	33.67	27.51	1118.96
Pirella	12.09.2012	4	silent bell	1	4	263	52.6	1140.54	40.13	37.35	1072.11
Pirella	12.09.2012	4	silent bell	1	5	254	50.8	1183.8	30.28	29.18	1139.91
Pirella	14.09.2012	4	silent bell	3	1	232	46.4	1291.08	57.96	38.96	1233.13
Pirella	14.09.2012	4	silent bell	3	2	260	52	1154.3	95.1	101.61	878.62
Pirella	14.09.2012	4	silent bell	3	3	257	51.4	1166.58	29.78	32.6	1117.81
Pirella	14.09.2012	4	silent bell	3	4	282	56.4	1063.34	74.54	131.18	794.83
Pirella	14.09.2012	4	silent bell	3	5	247	49.4	1214.94	76.47	121.92	877.52
Piwa	08.10.2012	5	functional bell	1	2	343	68.6	872.48	11.95	18.56	842.47
Piwa	08.10.2012	5	functional bell	1	3	360	72	834.52	9.52	23.35	788.22
Piwa	08.10.2012	5	functional bell	1	4	332	66.4	903.52	16.84	20.03	868.03
Piwa	08.10.2012	5	functional bell	1	5	308	61.6	975.25	42.9	66.92	843.9
Piwa	10.10.2012	5	functional bell	3	5	404	80.8	742.33	6.54	16.04	710.61
Piwa	01.10.2012	5	no bell	1	4	362	72.4	829.29	11.01	23.09	777.97
Piwa	01.10.2012	5	no bell	1	5	355	71	845.33	33.15	57.84	748
Piwa	03.10.2012	5	no bell	3	1	300	60	997.65	30.53	23.95	961.1
Piwa	03.10.2012	5	no bell	3	2	340	68	883.47	44.88	33.39	844.82
Piwa	03.10.2012	5	no bell	3	3	337	67.4	890.92	12.23	24.49	855.39
Piwa	03.10.2012	5	no bell	3	4	357	71.4	839.95	7.07	15.1	807.26
Piwa	03.10.2012	5	no bell	3	5	326	65.2	920.51	14.66	19.62	885.58
Piwa	25.09.2012	5	silent bell	1	1	333	66.6	901.41	15.92	37.32	842.24
Piwa	25.09.2012	5	silent bell	1	2	370	74	809.91	5.39	14.05	786.31
Piwa	25.09.2012	5	silent bell	1	3	380	76	791.09	37.69	26.93	748.09
Piwa	25.09.2012	5	silent bell	1	4	360	72	832.8	6.14	27.15	793.43
Piwa	25.09.2012	5	silent bell	1	5	368	73.6	814.16	6.38	19.58	772.65
Piwa	27.09.2012	5	silent bell	3	1	367	73.4	817.17	10.53	32.16	757.06
Piwa	27.09.2012	5	silent bell	3	2	357	71.4	840.87	10.33	28.6	782.11
Piwa	27.09.2012	5	silent bell	3	3	371	74.2	808.61	5.81	16.83	775.03
Piwa	27.09.2012	5	silent bell	3	4	388	77.6	773.7	9.63	10.96	756.05
Piwa	27.09.2012	5	silent bell	3	5	371	74.2	807.71	5.04	9.87	787.73
Taula	13.08.2012	3	functional bell	1	4	372	74.4	806.42	18.62	31.42	732.61
Taula	13.08.2012	3	functional bell	1	5	355	71	845.79	12.86	24.9	792.34
Taula	31.07.2012	3	no bell	1	1	333	66.6	901.1	19.75	17.81	868.66
Taula	31.07.2012	3	no bell	1	2	327	65.4	917.42	33.85	47.39	821.88
Taula	31.07.2012	3	no bell	1	3	364	72.8	823.4	27.22	62.02	683.44
Taula	31.07.2012	3	no bell	1	4	364	72.8	825.62	21.8	38.16	742.46
Taula	31.07.2012	3	no bell	1	5	327	65.4	916.06	29.62	35.03	857.67
Taula	02.08.2012	3	no bell	3	1	311	62.2	963.5	19.78	22.52	929.39
Taula	02.08.2012	3	no bell	3	2	342	68.4	879.44	17.8	54.48	782.43
Taula	02.08.2012	3	no bell	3	3	352	70.4	853.72	17.66	33.84	785.54
Taula	02.08.2012	3	no bell	3	5	316	63.2	949.38	34.31	55.48	844.22
Taula	07.08.2012	3	silent bell	1	1	279	55.8	1073.96	39.61	44.84	982.07
Taula	07.08.2012	3	silent bell	1	2	293	58.6	1024.94	25.02	28.6	977.67
Taula	07.08.2012	3	silent bell	1	3	328	65.6	914.17	20	45.86	812.75
Taula	07.08.2012	3	silent bell	1	4	317	63.4	946.55	22.76	18.53	915.97
Taula	07.08.2012	3	silent bell	1	5	310	62	968.45	22.55	21.12	931.35
Taula	09.08.2012	3	silent bell	3	1	308	61.6	973.04	20.91	22.31	936.73
Taula	09.08.2012	3	silent bell	3	2	332	66.4	904.86	14.66	54.61	784.39
Taula	09.08.2012	3	silent bell	3	3	304	60.8	986.69	26.23	68.81	824.84
Taula	09.08.2012	3	silent bell	3	4	311	62.2	963.93	26.19	26.28	911.87
Taula	09.08.2012	3	silent bell	3	5	298	59.6	1009.08	33.97	26.69	965.31
Vara	11.07.2012	2	functional bell	1	1	225	45	1334.17	114.39	85.29	1198
Vara	11.07.2012	2	functional bell	1	4	247	49.4	1218.25	66.26	45.42	1144.64
Vara	11.07.2012	2	functional bell	1	5	251	50.2	1195.33	77.41	122.9	885.24
Vara	24.07.2012	2	no bell	1	4	271	54.2	1106.77	74.11	136.98	780.63
Vara	24.07.2012	2	no bell	1	5	258	51.6	1165.48	63.41	59.98	1035.64
Vara	26.07.2012	2	no bell	3	3	271	54.2	1110.75	43.24	55.9	992.37
Vara	26.07.2012	2	no bell	3	4	274	54.8	1095.4	50.11	41.57	1014.46
Vara	26.07.2012	2	no bell	3	5	269	53.8	1115.61	34.31	30.01	1066.44
Vara	17.07.2012	2	silent bell	1	2	259	51.8	1161.77	58.32	47.36	1073.5
Vara	17.07.2012	2	silent bell	1	3	247	49.4	1214.12	58.76	43.87	1152.52
Vara	17.07.2012	2	silent bell	1	4	262	52.4	1145.31	58.89	68.18	1000.04
Vara	17.07.2012	2	silent bell	1	5	260	52	1152.14	46.47	30.77	1102.35
Vara	19.07.2012	2	silent bell	3	2	239	47.8	1255.84	95.76	81.94	1114.04
Vara	19.07.2012	2	silent bell	3	3	250	50	1201.36	55.2	41.03	1136.92
Vara	19.07.2012	2	silent bell	3	4	266	53.2	1125.62	47.52	49.79	1015.41
Vexana	26.06.2012	1	functional bell	1	1	273	54.6	1096.13	52.88	85.9	934.67
Vexana	26.06.2012	1	functional bell	1	2	297	59.4	1008.14	58.31	82.55	862.63
Vexana	26.06.2012	1	functional bell	1	3	304	60.8	985.8	36.33	70.81	855.71
Vexana	26.06.2012	1	functional bell	1	4	312	62.4	963.92	30.32	48.86	873.97
Vexana	26.06.2012	1	functional bell	1	5	289	57.8	1038.62	50.74	46.83	951.38
Vexana	28.06.2012	1	functional bell	3	3	284	56.8	1058.74	54.36	51.63	967.03
Vexana	28.06.2012	1	functional bell	3	4	275	55	1090.45	58.09	45.26	1021.08
Vexana	28.06.2012	1	functional bell	3	5	286	57.2	1049.43	47.56	34.57	989.28
Vexana	20.06.2012	1	no bell	1	1	309	61.8	972.6	56.84	60.83	879.73
Vexana	20.06.2012	1	no bell	1	2	327	65.4	916.35	39.75	55.74	833.64
Vexana	20.06.2012	1	no bell	1	3	305	61	985.04	61.69	52.89	912.26
Vexana	20.06.2012	1	no bell	1	4	325	65	923.52	38.74	40.43	866
Vexana	20.06.2012	1	no bell	1	5	322	64.4	930.69	44.99	78.87	764.52
Vexana	22.06.2012	1	no bell	3	1	282	56.4	1065.01	52.01	48.71	993.82
Vexana	22.06.2012	1	no bell	3	2	305	61	984.42	51.43	49.02	922.83
Vexana	22.06.2012	1	no bell	3	3	301	60.2	997.27	62.4	57.12	914.87
Vexana	22.06.2012	1	no bell	3	4	303	60.6	990.41	41.11	35.08	942
Vexana	22.06.2012	1	no bell	3	5	301	60.2	997.25	42.14	37.79	940.29
Vexana	03.07.2012	1	silent bell	1	1	288	57.6	1039.64	44.96	51.38	941.14
Vexana	03.07.2012	1	silent bell	1	2	294	58.8	1018.25	40.77	44.84	953.72
Vexana	03.07.2012	1	silent bell	1	4	348	69.6	862.23	24.55	35.94	804.42
Vexana	03.07.2012	1	silent bell	1	5	330	66	911.04	31.56	49.45	818.61
Vexana	05.07.2012	1	silent bell	3	3	298	59.6	1006.58	56.29	53.48	920.9
Vexana	05.07.2012	1	silent bell	3	4	297	59.4	1010.61	58.68	62.04	911.8
Vexana	05.07.2012	1	silent bell	3	5	271	54.2	1106.71	54.11	46.8	1029.85
Wia	26.06.2012	1	functional bell	1	4	289	57.8	1039.26	52.36	150.01	700.76
Wia	26.06.2012	1	functional bell	1	5	285	57	1051.24	40.85	50.22	969.21
Wia	28.06.2012	1	functional bell	3	3	278	55.6	1080.65	43.73	49.59	975.73
Wia	28.06.2012	1	functional bell	3	4	248	49.6	1207.62	42.64	33.22	1136.76
Wia	28.06.2012	1	functional bell	3	5	286	57.2	1049.48	29	33.6	987.21
Wia	22.06.2012	1	no bell	3	1	250	50	1198.56	39.83	38.7	1125.8
Wia	22.06.2012	1	no bell	3	2	294	58.8	1017.34	32.45	68.22	858.57
Wia	22.06.2012	1	no bell	3	3	296	59.2	1012.17	29.49	59	896.77
Wia	22.06.2012	1	no bell	3	4	293	58.6	1023.67	33.47	41.45	934.41
Wia	22.06.2012	1	no bell	3	5	277	55.4	1079.75	51.54	93.13	887.86
Zulli	01.10.2012	5	no bell	1	1	276	55.2	1086.45	44.69	68.46	916.36
Zulli	01.10.2012	5	no bell	1	2	243	48.6	1232.98	56.05	53.15	1148.92
Zulli	01.10.2012	5	no bell	1	4	299	59.8	1003.94	42.21	61.76	869.4
Zulli	01.10.2012	5	no bell	1	5	263	52.6	1141.74	35.94	29.44	1088.93
Zulli	03.10.2012	5	no bell	3	1	305	61	984.97	36.34	81.18	825.16
Zulli	03.10.2012	5	no bell	3	2	272	54.4	1104.78	36.83	104.53	853.14
Zulli	03.10.2012	5	no bell	3	4	303	60.6	989.98	50.09	62.96	844.42
Zulli	03.10.2012	5	no bell	3	5	259	51.8	1159.62	57.83	86.59	984.92
Zulli	27.09.2012	5	silent bell	3	1	269	53.8	1113.18	38.52	56.56	999
Zulli	27.09.2012	5	silent bell	3	2	270	54	1108.16	31.78	47.18	997.93
Zulli	27.09.2012	5	silent bell	3	3	267	53.4	1120.78	29.69	26.18	1074.46
Zulli	27.09.2012	5	silent bell	3	4	284	56.8	1056.02	31.44	27.56	1002.11
Zulli	27.09.2012	5	silent bell	3	5	266	53.2	1127.46	48.58	46.59	1026.27
